# Supplementary material for: Understanding ultrafast free-rising bubble capturing on nano/micro-structured super-aerophilic surfaces
Source: Nat Commun. 2025 Apr 17;16:3682. doi: 10.1038/s41467-025-59049-x (PMC12006317; doi:10.1038/s41467-025-59049-x)
Supplement: Supplementary file 10 — Source Data [file 41467_2025_59049_MOESM10_ESM.xlsx]

## Sheet: Fig1d
t (ms)	H (mm)
	FH surface	MA surface
-5	2.03292	2.08899
-4.75	1.95186	2.00349
-4.5	1.86556	1.92102
-4.25	1.78144	1.84017
-4	1.69392	1.74979
-3.75	1.60795	1.6671
-3.5	1.52657	1.59132
-3.25	1.44415	1.51101
-3	1.36552	1.42813
-2.75	1.28613	1.34512
-2.5	1.202	1.2677
-2.25	1.11821	1.18853
-2	1.03112	1.11448
-1.75	0.94835	1.04513
-1.5	0.8622	0.97882
-1.25	0.78528	0.90514
-1	0.71449	0.82689
-0.75	0.65447	0.74363
-0.5	0.5956	0.6731
-0.25	0.52258	0.61521
0	0.42576	0.57627
0.25	0.32193	0.53934
0.5	0.2419	0.49771
0.75	0.19587	0.47278
1	0.17396	0.47149
1.25	0.1653	0.49956
1.5	0.16667	0.5542
1.75	0.20786	0.60313
2	0.23379	0.63718
2.25	0.17746	0.6624
2.5	0.10147	0.6906
2.75	0.06061	0.72031
3	0.05042	0.76056
3.25	0.05318	0.79627
3.5	0.03591	0.82894
3.75	0.04277	0.86391
4	0.01018	0.89326
4.25	-0.0182	0.91561
4.5	-0.03614	0.96238
4.75	-0.04865	1.02289
5	-0.05251	1.10388
5.25	-0.07783	1.19095
5.5	-0.07013	1.25766
5.75	0	1.31309
6	0	1.37523
6.25	0	1.44524
6.5	0	1.51916
6.75	0	1.58353
7	0	1.64775
7.25	0	1.70244
7.5	0	1.75187
7.75	0	1.79631
8	0	1.83363
8.25	0	1.88195
8.5	0	1.93721
8.75	0	2.00464
9	0	2.07945
9.25	0	2.13042
9.5	0	2.16054
9.75	0	2.19124
10	0	2.21916
10.25	0	2.23528
10.5	0	2.2347
10.75	0	2.24164
11	0	2.27044
11.25	0	2.31155
11.5	0	2.36261
11.75	0	2.4073
12	0	2.44092
12.25	0	2.48031
12.5	0	2.54472
12.75	0	2.6038
13	0	2.63059
13.25	0	2.64593
13.5	0	2.66831
13.75	0	2.6974
14	0	2.71957
14.25	0	2.7529
14.5	0	2.78422
14.75	0	2.8205
15	0	2.86006
15.25	0	2.88475
15.5	0	2.92519
15.75	0	2.95004
16	0	2.99177
16.25	0	3.00627
16.5	0	3.03218
16.75	0	3.02833
17	0	3.0312
17.25	0	3.03853
17.5	0	3.06987
17.75	0	3.1102
18	0	3.13746
18.25	0	3.15017
18.5	0	3.14312
18.75	0	3.13396
19	0	3.11655
19.25	0	3.10012
19.5	0	3.08638
19.75	0	3.08626
20	0	3.09529
20.25	0	3.10793
20.5	0	3.12633
20.75	0	3.14135
21	0	3.14638
21.25	0	3.13927
21.5	0	3.13727
21.75	0	3.13163
22	0	3.11685
22.25	0	3.10007
22.5	0	3.08994
22.75	0	3.08846
23	0	3.08576
23.25	0	3.07725
23.5	0	3.06489
23.75	0	3.06235
24	0	3.05803
24.25	0	3.05336
24.5	0	3.03241
24.75	0	2.99327
25	0	2.94345
25.25	0	2.90155
25.5	0	2.87613
25.75	0	2.84925
26	0	2.82342
26.25	0	2.78844
26.5	0	2.7485
26.75	0	2.71367
27	0	2.67441
27.25	0	2.62124
27.5	0	2.568
27.75	0	2.52535
28	0	2.50252
28.25	0	2.47752
28.5	0	2.44869
28.75	0	2.4169
29	0	2.37309
29.25	0	2.33577
29.5	0	2.29963
29.75	0	2.2621
30	0	2.22927
30.25	0	2.18166
30.5	0	2.13298
30.75	0	2.08943
31	0	2.05056
31.25	0	2.00552
31.5	0	1.961
31.75	0	1.91353
32	0	1.8689
32.25	0	1.83042
32.5	0	1.78719
32.75	0	1.73891
33	0	1.67663
33.25	0	1.61697
33.5	0	1.56978
33.75	0	1.5204
34	0	1.46536
34.25	0	1.41576
34.5	0	1.35837
34.75	0	1.31107
35	0	1.27027
35.25	0	1.22441
35.5	0	1.17655
35.75	0	1.13189
36	0	1.08389
36.25	0	1.04016
36.5	0	1.00992
36.75	0	0.97245
37	0	0.94275
37.25	0	0.91085
37.5	0	0.8802
37.75	0	0.85547
38	0	0.84359
38.25	0	0.82407
38.5	0	0.8038
38.75	0	0.80379
39	0	0.81257
39.25	0	0.81509
39.5	0	0.81743
39.75	0	0.82318
40	0	0.82921
40.25	0	0.8507
40.5	0	0.88266
40.75	0	0.91591
41	0	0.94248
41.25	0	0.95963
41.5	0	0.98038
41.75	0	1.01724
42	0	1.06321
42.25	0	1.10437
42.5	0	1.15024
42.75	0	1.19245
43	0	1.23551
43.25	0	1.26989
43.5	0	1.30179
43.75	0	1.33109
44	0	1.36244
44.25	0	1.40642
44.5	0	1.44702
44.75	0	1.48324
45	0	1.49794
45.25	0	1.51344
45.5	0	1.53129
45.75	0	1.55298
46	0	1.56349
46.25	0	1.5777
46.5	0	1.58947
46.75	0	1.59542
47	0	1.6
47.25	0	1.60782
47.5	0	1.61088
47.75	0	1.61672
48	0	1.63173
48.25	0	1.63802
48.5	0	1.62278
48.75	0	1.59895
49	0	1.59707
49.25	0	1.61395
49.5	0	1.63451
49.75	0	1.64604
50	0	1.64511
50.25	0	1.64067
50.5	0	1.63888
50.75	0	1.64545
51	0	1.66527
51.25	0	1.68466
51.5	0	1.69487
51.75	0	1.69133
52	0	1.67988
52.25	0	1.67103
52.5	0	1.6608
52.75	0	1.66239
53	0	1.66994
53.25	0	1.66671
53.5	0	1.66327
53.75	0	1.65485
54	0	1.6382
54.25	0	1.62126
54.5	0	1.60838
54.75	0	1.60324
55	0	1.59392
55.25	0	1.58425
55.5	0	1.5741
55.75	0	1.55032
56	0	1.52944
56.25	0	1.50689
56.5	0	1.48197
56.75	0	1.46367
57	0	1.44256
57.25	0	1.41672
57.5	0	1.38369
57.75	0	1.35251
58	0	1.33005
58.25	0	1.32081
58.5	0	1.30572
58.75	0	1.28232
59	0	1.2512
59.25	0	1.22573
59.5	0	1.21027
59.75	0	1.19895
60	0	1.17547
60.25	0	1.15208
60.5	0	1.12822
60.75	0	1.10257
61	0	1.08531
61.25	0	1.0703
61.5	0	1.05573
61.75	0	1.04251
62	0	1.02343
62.25	0	1.01387
62.5	0	1.00111
62.75	0	0.98891
63	0	0.98346
63.25	0	0.98058
63.5	0	0.97871
63.75	0	0.97387
64	0	0.9804
64.25	0	0.98319
64.5	0	0.9853
64.75	0	0.99333
65	0	0.99927
65.25	0	1.01139
65.5	0	1.02453
65.75	0	1.04414
66	0	1.05695
66.25	0	1.07562
66.5	0	1.099
66.75	0	1.11622
67	0	1.13208
67.25	0	1.14962
67.5	0	1.16861
67.75	0	1.19234
68	0	1.21823
68.25	0	1.23408
68.5	0	1.24524
68.75	0	1.26297
69	0	1.27171
69.25	0	1.28274
69.5	0	1.2935
69.75	0	1.30832
70	0	1.32184
70.25	0	1.33124
70.5	0	1.33162
70.75	0	1.33301
71	0	1.3419
71.25	0	1.36393
71.5	0	1.3826
71.75	0	1.39274
72	0	1.42433
72.25	0	1.41809
72.5	0	1.40474
72.75	0	1.37334
73	0	1.33306
73.25	0	0.96084
73.5	0	0.77966
73.75	0	0.77034
74	0	0.52542
74.25	0	0.49966
74.5	0	0.5022
74.75	0	0.48832
75	0	0.49131
75.25	0	0.44915
75.5	0	0.45374
75.75	0	0.4385
76	0	0.44282
76.25	0	0.44991
76.5	0	0.44607
76.75	0	0.35593
77	0	0.33528
77.25	0	0.33079
77.5	0	0.30536
77.75	0	0.28404
78	0	0.30584
78.25	0	0.28177

## Sheet: Fig1e
MA surface						FH surface
D0/L = 1.6	D0/L = 2.1	D0/L = 2.7	D0/L = 3.1	D0/L = 3.5		D0/L = 1.6	D0/L = 2.1	D0/L = 2.7	D0/L = 3.1	D0/L = 3.5
tc（ms)	tc（ms)	tc（ms)	tc（ms)	tc（ms)		tc（ms)	tc（ms)	tc（ms)	tc（ms)	tc（ms)
0.75	1.25	1.25	1.75	2		58.5	75	113	72	56
1.5	1.5	1.5	1.5	2		56.5	47	93	110	168.5
1.5	2	1.5	1.25	1.75		39.5	69	73.5	172	131.5
1.5	1.25	2	1.75	1.75		70	37.75	113.75	52.5	133.5
1.25	1.25	1.5	1.5	1.75		55	75.5	46.25	109.75	173.75
1.5	1.5	1.75	1.5	1.75		33	45.75	77.25	63.5	86
1.5	1.75	1.5	1.75	1.25		49.75	38.5	47.25	43.75	96.75
1.5	1.5	1.5	1.5	1.75		51	85.25	43.75	137	93.5
2	1.5	1.5	1.75	1.25		30.5	63.75	75.25	92.5	87.25
2	1.25	1.5	1.5	1.5		36	81	70.5	94	91.25
1.5	1.5	1.5	1.75	1.5		31.5	37.25	103.5	81	127.25
1.5	1.5	1.25	1.5	1.5		51	71.5	81.25	79	52.25
1.5	1.75	1.5	1.5	1.75		35.25	78.25	75.5	46.25	52.5
2	1.25	1.5	1.5	1.5		36.75	61.5	68.5	128.5	90.25
1.5	1.25	1.25	1.25	1.5		54.5	44	72	116	53.75
1.5	1.5	1.5	1.5	1.5		31.75	67.75	128.75	123.5	100.5
1.5	1.5	1.5	1.5	1.5		54.5	76.75	44.25	83.5	131.75
1.5	1.5	1.75	1.5	1.75		51.25	36	78.75	107.5	166.5
1.5	1.5	1.5	1.25	1.5		56	80	101	136	131.25
1.75	1.75	1.25	1.5	1.75		35.75	37	75.75	48.5	52.5

## Sheet: Fig2e
MA surface				FH surface				r (mm)	Curvature k of z(t1)
r (mm)	z(t1)			r (mm)	z(t1)				FH surface	MA surface
	Theoritical results	Experimental results			Theoritical results	Experimental results		-0.93	0.39978	1.62089
-0.96	0.21318	-0.00621		-0.96	0.50634	-0.02407		-0.92	0.39267	1.47218
-0.95	0.22167	-0.00706		-0.95	0.51027	-0.0257		-0.91	0.38347	1.33996
-0.94	0.22951	-0.00664		-0.94	0.51425	-0.02727		-0.9	0.37216	1.22423
-0.93	0.23695	-0.00495		-0.93	0.51827	-0.02877		-0.89	0.35876	1.12499
-0.92	0.24408	-0.002		-0.92	0.52234	-0.03022		-0.88	0.34326	1.04224
-0.91	0.25096	0.00223		-0.91	0.52647	-0.03161		-0.87	0.32994	0.99485
-0.9	0.2576	0.00773		-0.9	0.53064	-0.03294		-0.86	0.31446	0.95154
-0.89	0.26405	0.0145		-0.89	0.53485	-0.03421		-0.85	0.28451	0.91267
-0.88	0.27031	0.02254		-0.88	0.53912	-0.03541		-0.84	0.24969	0.87076
-0.87	0.2764	0.03184		-0.87	0.54343	-0.03656		-0.83	0.20547	0.83472
-0.86	0.28233	0.04242		-0.86	0.54778	-0.03765		-0.82	0.15666	0.80752
-0.85	0.28811	0.05617		-0.85	0.55217	-0.03985		-0.81	0.10895	0.78166
-0.84	0.29376	0.07296		-0.84	0.5566	-0.03984		-0.8	0.07282	0.75566
-0.83	0.29927	0.09013		-0.83	0.56106	-0.03965		-0.79	0.05407	0.73131
-0.82	0.30466	0.10819		-0.82	0.56556	-0.04128		-0.78	0.06002	0.70985
-0.81	0.30993	0.12108		-0.81	0.57007	-0.04135		-0.77	0.09022	0.68815
-0.8	0.31509	0.13641		-0.8	0.5746	-0.04108		-0.76	0.13251	0.66874
-0.79	0.32015	0.15361		-0.79	0.57914	-0.04038		-0.75	0.18047	0.65096
-0.78	0.3251	0.1709		-0.78	0.58368	-0.0413		-0.74	0.2337	0.6299
-0.77	0.32995	0.18474		-0.77	0.58821	-0.04251		-0.73	0.27602	0.61419
-0.76	0.33471	0.20237		-0.76	0.59273	-0.04403		-0.72	0.31316	0.60542
-0.75	0.33938	0.21653		-0.75	0.59723	-0.04376		-0.71	0.34776	0.59401
-0.74	0.34396	0.23061		-0.74	0.60171	-0.04292		-0.7	0.37836	0.58126
-0.73	0.34846	0.2458		-0.73	0.60615	-0.04352		-0.69	0.40118	0.56934
-0.72	0.35288	0.26418		-0.72	0.61056	-0.04428		-0.68	0.4202	0.55763
-0.71	0.35722	0.27838		-0.71	0.61492	-0.0452		-0.67	0.438	0.54634
-0.7	0.36148	0.2929		-0.7	0.61925	-0.04626		-0.66	0.44961	0.53466
-0.69	0.36567	0.30488		-0.69	0.62352	-0.04538		-0.65	0.45762	0.52617
-0.68	0.36979	0.31467		-0.68	0.62774	-0.04587		-0.64	0.47082	0.51881
-0.67	0.37383	0.32263		-0.67	0.63191	-0.04644		-0.63	0.48054	0.51375
-0.66	0.37781	0.32911		-0.66	0.63602	-0.04709		-0.62	0.48758	0.51522
-0.65	0.38172	0.33278		-0.65	0.64007	-0.04781		-0.61	0.50024	0.51496
-0.64	0.38557	0.3367		-0.64	0.64407	-0.04651		-0.6	0.51033	0.50809
-0.63	0.38935	0.33805		-0.63	0.64801	-0.04651		-0.59	0.5113	0.50045
-0.62	0.39307	0.33748		-0.62	0.65189	-0.04651		-0.58	0.51027	0.49939
-0.61	0.39673	0.33487		-0.61	0.65571	-0.04651		-0.57	0.51474	0.49753
-0.6	0.40033	0.33599		-0.6	0.65947	-0.04651		-0.56	0.51986	0.49311
-0.59	0.40386	0.33955		-0.59	0.66316	-0.04651		-0.55	0.52353	0.49279
-0.58	0.40734	0.34519		-0.58	0.6668	-0.04651		-0.54	0.52683	0.49587
-0.57	0.41075	0.35184		-0.57	0.67037	-0.04651		-0.53	0.53131	0.50076
-0.56	0.41411	0.36041		-0.56	0.67388	-0.04651		-0.52	0.53985	0.50366
-0.55	0.41741	0.36864		-0.55	0.67733	-0.04651		-0.51	0.54657	0.50527
-0.54	0.42066	0.37745		-0.54	0.68072	-0.04651		-0.5	0.5456	0.50284
-0.53	0.42384	0.387		-0.53	0.68405	-0.04651		-0.49	0.54097	0.50214
-0.52	0.42697	0.39697		-0.52	0.68731	-0.04651		-0.48	0.5428	0.50793
-0.51	0.43004	0.40306		-0.51	0.69051	-0.04651		-0.47	0.55108	0.50812
-0.5	0.43305	0.41001		-0.5	0.69365	-0.04651		-0.46	0.55569	0.50738
-0.49	0.43601	0.4146		-0.49	0.69673	-0.04651		-0.45	0.55432	0.51198
-0.48	0.4389	0.41953		-0.48	0.69974	-0.04651		-0.44	0.55144	0.51708
-0.47	0.44175	0.42477		-0.47	0.70269	-0.04651		-0.43	0.5528	0.52073
-0.46	0.44453	0.4296		-0.46	0.70558	-0.04651		-0.42	0.55875	0.52452
-0.45	0.44726	0.43602		-0.45	0.70841	-0.04651		-0.41	0.5635	0.53156
-0.44	0.44993	0.44091		-0.44	0.71118	-0.04651		-0.4	0.56201	0.53365
-0.43	0.45254	0.44634		-0.43	0.71388	-0.04651		-0.39	0.56141	0.53173
-0.42	0.4551	0.4512		-0.42	0.71652	-0.04651		-0.38	0.573	0.53666
-0.41	0.4576	0.45635		-0.41	0.7191	-0.04651		-0.37	0.5833	0.54211
-0.4	0.46004	0.46072		-0.4	0.72162	-0.04651		-0.36	0.57945	0.54079
-0.39	0.46242	0.46769		-0.39	0.72408	-0.04651		-0.35	0.57723	0.54312
-0.38	0.46475	0.47356		-0.38	0.72648	-0.04651		-0.34	0.5796	0.55087
-0.37	0.46701	0.47887		-0.37	0.72881	-0.04651		-0.33	0.58134	0.55583
-0.36	0.46922	0.48417		-0.36	0.73108	-0.04781		-0.32	0.58395	0.55888
-0.35	0.47137	0.48804		-0.35	0.73329	-0.04839		-0.31	0.58422	0.56276
-0.34	0.47347	0.48877		-0.34	0.73544	-0.04702		-0.3	0.58771	0.56743
-0.33	0.4755	0.4898		-0.33	0.73752	-0.0458		-0.29	0.59113	0.56901
-0.32	0.47747	0.49013		-0.32	0.73954	-0.04474		-0.28	0.59397	0.57346
-0.31	0.47939	0.48955		-0.31	0.74151	-0.04383		-0.27	0.59661	0.57555
-0.3	0.48125	0.49106		-0.3	0.74341	-0.04307		-0.26	0.59431	0.57175
-0.29	0.48304	0.49181		-0.29	0.74524	-0.04246		-0.25	0.59631	0.5785
-0.28	0.48478	0.49295		-0.28	0.74702	-0.0433		-0.24	0.60245	0.5851
-0.27	0.48646	0.49366		-0.27	0.74873	-0.04358		-0.23	0.60523	0.58308
-0.26	0.48808	0.49313		-0.26	0.75039	-0.04206		-0.22	0.5993	0.58254
-0.25	0.48963	0.49375		-0.25	0.75197	-0.04084		-0.21	0.599	0.58585
-0.24	0.49113	0.49348		-0.24	0.7535	-0.03993		-0.2	0.61105	0.59421
-0.23	0.49257	0.49497		-0.23	0.75497	-0.03932		-0.19	0.61182	0.59947
-0.22	0.49395	0.49548		-0.22	0.75637	-0.03902		-0.18	0.60996	0.59984
-0.21	0.49527	0.49619		-0.21	0.75771	-0.03902		-0.17	0.6173	0.59988
-0.2	0.49652	0.49706		-0.2	0.75899	-0.03932		-0.16	0.61844	0.60064
-0.19	0.49772	0.4988		-0.19	0.76021	-0.04123		-0.15	0.61339	0.60537
-0.18	0.49886	0.50019		-0.18	0.76136	-0.04272		-0.14	0.61558	0.60577
-0.17	0.49993	0.50121		-0.17	0.76246	-0.04387		-0.13	0.6198	0.60318
-0.16	0.50095	0.50188		-0.16	0.76349	-0.04345		-0.12	0.61403	0.60546
-0.15	0.5019	0.50096		-0.15	0.76445	-0.04146		-0.11	0.61337	0.60743
-0.14	0.50279	0.49917		-0.14	0.76536	-0.03914		-0.1	0.62111	0.60901
-0.13	0.50362	0.49893		-0.13	0.7662	-0.03849		-0.09	0.62414	0.61341
-0.12	0.50439	0.49876		-0.12	0.76698	-0.03822		-0.08	0.62446	0.61749
-0.11	0.5051	0.49869		-0.11	0.7677	-0.03964		-0.07	0.62319	0.61593
-0.1	0.50575	0.49879		-0.1	0.76836	-0.04071		-0.06	0.62188	0.61343
-0.09	0.50633	0.49785		-0.09	0.76895	-0.04152		-0.05	0.6241	0.61678
-0.08	0.50686	0.49664		-0.08	0.76948	-0.04213		-0.04	0.62622	0.61709
-0.07	0.50732	0.49517		-0.07	0.76995	-0.03924		-0.03	0.62466	0.61437
-0.06	0.50772	0.49343		-0.06	0.77036	-0.03615		-0.02	0.62305	0.61752
-0.05	0.50806	0.49265		-0.05	0.7707	-0.0349		-0.01	0.62497	0.61762
-0.04	0.50834	0.49212		-0.04	0.77098	-0.03417		0	0.6268	0.61469
-0.03	0.50855	0.49188		-0.03	0.7712	-0.03398		0.01	0.62497	0.61762
-0.02	0.50871	0.49074		-0.02	0.77136	-0.03562		0.02	0.62305	0.61752
-0.01	0.5088	0.4907		-0.01	0.77145	-0.03708		0.03	0.62466	0.61437
0	0.50883	0.49104		0	0.77148	-0.03842		0.04	0.62622	0.61709
0.01	0.5088	0.4918		0.01	0.77145	-0.03972		0.05	0.6241	0.61678
0.02	0.50871	0.4918		0.02	0.77136	-0.03895		0.06	0.62188	0.61343
0.03	0.50855	0.4918		0.03	0.7712	-0.03743		0.07	0.62319	0.61593
0.04	0.50834	0.49257		0.04	0.77098	-0.03515		0.08	0.62446	0.61749
0.05	0.50806	0.49291		0.05	0.7707	-0.03421		0.09	0.62414	0.61341
0.06	0.50772	0.49287		0.06	0.77036	-0.03338		0.1	0.62111	0.60901
0.07	0.50732	0.49249		0.07	0.76995	-0.03144		0.11	0.61337	0.60743
0.08	0.50686	0.49183		0.08	0.76948	-0.03049		0.12	0.61403	0.60546
0.09	0.50633	0.49015		0.09	0.76895	-0.03183		0.13	0.6198	0.60318
0.1	0.50575	0.48946		0.1	0.76836	-0.03134		0.14	0.61558	0.60577
0.11	0.5051	0.48857		0.11	0.7677	-0.03031		0.15	0.61339	0.60537
0.12	0.50439	0.48753		0.12	0.76698	-0.02875		0.16	0.61844	0.60064
0.13	0.50362	0.48714		0.13	0.7662	-0.02666		0.17	0.6173	0.59988
0.14	0.50279	0.48625		0.14	0.76536	-0.02614		0.18	0.60996	0.59984
0.15	0.5019	0.4842		0.15	0.76445	-0.02595		0.19	0.61182	0.59947
0.16	0.50095	0.48303		0.16	0.76349	-0.02619		0.2	0.61105	0.59421
0.17	0.49993	0.48159		0.17	0.76246	-0.02692		0.21	0.599	0.58585
0.18	0.49886	0.47996		0.18	0.76136	-0.02822		0.22	0.5993	0.58254
0.19	0.49772	0.47902		0.19	0.76021	-0.02807		0.23	0.60523	0.58308
0.2	0.49652	0.47765		0.2	0.75899	-0.02776		0.24	0.60245	0.5851
0.21	0.49527	0.47675		0.21	0.75771	-0.02861		0.25	0.59631	0.5785
0.22	0.49395	0.47527		0.22	0.75637	-0.02858		0.26	0.59431	0.57175
0.23	0.49257	0.47339		0.23	0.75497	-0.02775		0.27	0.59661	0.57555
0.24	0.49113	0.47281		0.24	0.7535	-0.0249		0.28	0.59397	0.57346
0.25	0.48963	0.47011		0.25	0.75197	-0.02212		0.29	0.59113	0.56901
0.26	0.48808	0.46627		0.26	0.75039	-0.01942		0.3	0.58771	0.56743
0.27	0.48646	0.46228		0.27	0.74873	-0.0168		0.31	0.58422	0.56276
0.28	0.48478	0.45717		0.28	0.74702	-0.01635		0.32	0.58395	0.55888
0.29	0.48304	0.45121		0.29	0.74524	-0.01685		0.33	0.58134	0.55583
0.3	0.48125	0.44591		0.3	0.74341	-0.01628		0.34	0.5796	0.55087
0.31	0.47939	0.44033		0.31	0.74151	-0.01594		0.35	0.57723	0.54312
0.32	0.47747	0.4351		0.32	0.73954	-0.01583		0.36	0.57945	0.54079
0.33	0.4755	0.42933		0.33	0.73752	-0.01594		0.37	0.5833	0.54211
0.34	0.47347	0.42291		0.34	0.73544	-0.01628		0.38	0.573	0.53666
0.35	0.47137	0.41574		0.35	0.73329	-0.01815		0.39	0.56141	0.53173
0.36	0.46922	0.41015		0.36	0.73108	-0.01953		0.4	0.56201	0.53365
0.37	0.46701	0.40262		0.37	0.72881	-0.02049		0.41	0.5635	0.53156
0.38	0.46475	0.39625		0.38	0.72648	-0.0211		0.42	0.55875	0.52452
0.39	0.46242	0.39098		0.39	0.72408	-0.02145		0.43	0.5528	0.52073
0.4	0.46004	0.38555		0.4	0.72162	-0.02161		0.44	0.55144	0.51708
0.41	0.4576	0.37995		0.41	0.7191	-0.02166		0.45	0.55432	0.51198
0.42	0.4551	0.37338		0.42	0.71652	-0.01957		0.46	0.55569	0.50738
0.43	0.45254	0.36778		0.43	0.71388	-0.01664		0.47	0.55108	0.50812
0.44	0.44993	0.36311		0.44	0.71118	-0.01288		0.48	0.5428	0.50793
0.45	0.44726	0.35695		0.45	0.70841	-0.01038		0.49	0.54097	0.50214
0.46	0.44453	0.35003		0.46	0.70558	-0.00791		0.5	0.5456	0.50284
0.47	0.44175	0.34279		0.47	0.70269	-0.00556		0.51	0.54657	0.50527
0.48	0.4389	0.33522		0.48	0.69974	-0.00341		0.52	0.53985	0.50366
0.49	0.43601	0.32806		0.49	0.69673	-0.00151		0.53	0.53131	0.50076
0.5	0.43305	0.3198		0.5	0.69365	3.80121e-05		0.54	0.52683	0.49587
0.51	0.43004	0.31288		0.51	0.69051	0.00117		0.55	0.52353	0.49279
0.52	0.42697	0.3061		0.52	0.68731	0.000509362		0.56	0.51986	0.49311
0.53	0.42384	0.299		0.53	0.68405	0		0.57	0.51474	0.49753
0.54	0.42066	0.29238		0.54	0.68072	-0.000509362		0.58	0.51027	0.49939
0.55	0.41741	0.28506		0.55	0.67733	-0.00117		0.59	0.5113	0.50045
0.56	0.41411	0.27789		0.56	0.67388	-3.80121e-05		0.6	0.51033	0.50809
0.57	0.41075	0.26973		0.57	0.67037	0.00151		0.61	0.50024	0.51496
0.58	0.40734	0.26269		0.58	0.6668	0.00341		0.62	0.48758	0.51522
0.59	0.40386	0.25499		0.59	0.66316	0.00556		0.63	0.48054	0.51375
0.6	0.40033	0.24711		0.6	0.65947	0.00791		0.64	0.47082	0.51881
0.61	0.39673	0.23837		0.61	0.65571	0.01038		0.65	0.45762	0.52617
0.62	0.39307	0.23011		0.62	0.65189	0.01288		0.66	0.44961	0.53466
0.63	0.38935	0.22105		0.63	0.64801	0.01534		0.67	0.438	0.54634
0.64	0.38557	0.21001		0.64	0.64407	0.01769		0.68	0.4202	0.55763
0.65	0.38172	0.1989		0.65	0.64007	0.01985		0.69	0.40118	0.56934
0.66	0.37781	0.17771		0.66	0.63602	0.02174		0.7	0.37836	0.58126
0.67	0.37383	0.15167		0.67	0.63191	0.02329		0.71	0.34776	0.59401
0.68	0.36979	0.13373		0.68	0.62774	0.02443		0.72	0.31316	0.60542
0.69	0.36567	0.11382		0.69	0.62352	0.02507		0.73	0.27602	0.61419
0.7	0.36148	0.09398		0.7	0.61925	0.02513		0.74	0.2337	0.6299
0.71	0.35722	0.07096		0.71	0.61492	0.02456		0.75	0.18047	0.65096
0.72	0.35288	-0.01515		0.72	0.61056	0.02326		0.76	0.13251	0.66874
0.73	0.34846	0.00187		0.73	0.60615	0.02196		0.77	0.09022	0.68815
0.74	0.34396	0.01755		0.74	0.60171	0.02008		0.78	0.06002	0.70985
0.75	0.33938	0.03213		0.75	0.59723	0.01957		0.79	0.05407	0.73131
0.76	0.33471	0.04582		0.76	0.59273	0.02028		0.8	0.07282	0.75566
0.77	0.32995	0.05876		0.77	0.58821	0.02205		0.81	0.10895	0.78166
0.78	0.3251	0.07107		0.78	0.58368	0.02473		0.82	0.15666	0.80752
0.79	0.32015	0.08282		0.79	0.57914	0.02817		0.83	0.20547	0.83472
0.8	0.31509	0.09403		0.8	0.5746	0.03223		0.84	0.24969	0.87076
0.81	0.30993	0.10344		0.81	0.57007	0.03673		0.85	0.28451	0.91267
0.82	0.30466	0.11048		0.82	0.56556	0.04155		0.86	0.31446	0.95154
0.83	0.29927	0.11324		0.83	0.56106	0.04651		0.87	0.32994	0.99485
0.84	0.29376	0.11168		0.84	0.5566	0.05148		0.88	0.34326	1.04224
0.85	0.28811	0.15761		0.85	0.55217	0.05629		0.89	0.35876	1.12499
0.86	0.28233	0.16436		0.86	0.54778	0.0608		0.9	0.37216	1.22423
0.87	0.2764	0.13007		0.87	0.54343	0.06355		0.91	0.38347	1.33996
0.88	0.27031	0.08473		0.88	0.53912	0.06641		0.92	0.39267	1.47218
0.89	0.26405	0.02832		0.89	0.53485	0.06917		0.93	0.39978	1.62089
0.9	0.2576	-0.03915		0.9	0.53064	0.07158
0.91	0.25096	-0.11767		0.91	0.52647	0.07342
0.92	0.24408	-0.20725		0.92	0.52234	0.07446
0.93	0.23695	-0.30789		0.93	0.51827	0.07447
0.94	0.22951	-0.41959		0.94	0.51425	0.07533
0.95	0.22167	-0.54235		0.95	0.51027	0.07768
0.96	0.21318	-0.67617		0.96	0.50634	0.07884

## Sheet: Fig2f
MA surface						FH surface
Time (ms)	r = 0	r = 0.1L	r = 0.3L	r = 0.4L		Time (ms)	r = 0	r = 0.1L	r = 0.3L	r = 0.4L
0	0.38246	0.38257	0.38323	0.38353		0	0.38176	0.38187	0.38251	0.3828
0.01	0.38245	0.38256	0.38323	0.38353		0.01	0.38173	0.38184	0.38249	0.38279
0.02	0.38243	0.38254	0.38322	0.38353		0.02	0.3817	0.38181	0.38248	0.38277
0.03	0.38241	0.38252	0.38321	0.38352		0.03	0.38167	0.38179	0.38246	0.38276
0.04	0.38239	0.38251	0.38321	0.38352		0.04	0.38164	0.38176	0.38244	0.38275
0.05	0.38237	0.38249	0.3832	0.38352		0.05	0.38161	0.38173	0.38242	0.38273
0.06	0.38235	0.38247	0.38319	0.38352		0.06	0.38158	0.3817	0.38241	0.38272
0.07	0.38233	0.38245	0.38318	0.38351		0.07	0.38155	0.38167	0.38239	0.38271
0.08	0.38231	0.38243	0.38318	0.38351		0.08	0.38152	0.38164	0.38237	0.38269
0.09	0.38229	0.38241	0.38317	0.38351		0.09	0.38149	0.38161	0.38235	0.38268
0.1	0.38227	0.3824	0.38316	0.38351		0.1	0.38146	0.38158	0.38233	0.38266
0.11	0.38224	0.38238	0.38316	0.38351		0.11	0.38142	0.38155	0.38231	0.38265
0.12	0.38222	0.38236	0.38315	0.3835		0.12	0.38139	0.38152	0.38229	0.38263
0.13	0.3822	0.38234	0.38314	0.3835		0.13	0.38135	0.38149	0.38227	0.38262
0.14	0.38218	0.38232	0.38313	0.3835		0.14	0.38132	0.38145	0.38225	0.3826
0.15	0.38215	0.38229	0.38312	0.3835		0.15	0.38128	0.38142	0.38223	0.38259
0.16	0.38213	0.38227	0.38312	0.38349		0.16	0.38125	0.38139	0.38221	0.38257
0.17	0.38211	0.38225	0.38311	0.38349		0.17	0.38121	0.38135	0.38219	0.38255
0.18	0.38208	0.38223	0.3831	0.38349		0.18	0.38117	0.38131	0.38216	0.38254
0.19	0.38206	0.38221	0.38309	0.38349		0.19	0.38113	0.38128	0.38214	0.38252
0.2	0.38203	0.38218	0.38308	0.38348		0.2	0.38109	0.38124	0.38212	0.3825
0.21	0.382	0.38216	0.38307	0.38348		0.21	0.38105	0.3812	0.38209	0.38249
0.22	0.38198	0.38213	0.38306	0.38348		0.22	0.38101	0.38116	0.38207	0.38247
0.23	0.38195	0.38211	0.38306	0.38348		0.23	0.38097	0.38113	0.38205	0.38245
0.24	0.38192	0.38208	0.38305	0.38347		0.24	0.38092	0.38108	0.38202	0.38243
0.25	0.38189	0.38206	0.38304	0.38347		0.25	0.38088	0.38104	0.38199	0.38241
0.26	0.38186	0.38203	0.38303	0.38347		0.26	0.38083	0.381	0.38197	0.38239
0.27	0.38183	0.38201	0.38302	0.38346		0.27	0.38079	0.38096	0.38194	0.38237
0.28	0.3818	0.38198	0.38301	0.38346		0.28	0.38075	0.38092	0.38192	0.38235
0.29	0.38177	0.38195	0.383	0.38346		0.29	0.3807	0.38088	0.38189	0.38234
0.3	0.38174	0.38192	0.38299	0.38346		0.3	0.38066	0.38083	0.38186	0.38231
0.31	0.38171	0.38189	0.38298	0.38345		0.31	0.38061	0.38079	0.38184	0.38229
0.32	0.38168	0.38187	0.38297	0.38345		0.32	0.38055	0.38074	0.38181	0.38227
0.33	0.38164	0.38184	0.38295	0.38345		0.33	0.3805	0.38068	0.38177	0.38225
0.34	0.38161	0.38181	0.38294	0.38344		0.34	0.38043	0.38063	0.38174	0.38222
0.35	0.38157	0.38177	0.38293	0.38344		0.35	0.38038	0.38057	0.38171	0.3822
0.36	0.38154	0.38174	0.38292	0.38344		0.36	0.38033	0.38053	0.38168	0.38218
0.37	0.3815	0.38171	0.38291	0.38343		0.37	0.3803	0.3805	0.38165	0.38216
0.38	0.38146	0.38167	0.3829	0.38343		0.38	0.38026	0.38046	0.38163	0.38214
0.39	0.38142	0.38164	0.38288	0.38343		0.39	0.38021	0.38041	0.3816	0.38212
0.4	0.38139	0.38161	0.38287	0.38342		0.4	0.38013	0.38034	0.38156	0.38209
0.41	0.38135	0.38157	0.38286	0.38342		0.41	0.38004	0.38026	0.38152	0.38206
0.42	0.38131	0.38154	0.38285	0.38342		0.42	0.37994	0.38017	0.38147	0.38202
0.43	0.38127	0.3815	0.38283	0.38341		0.43	0.37991	0.38014	0.38143	0.38199
0.44	0.38122	0.38146	0.38282	0.38341		0.44	0.37985	0.38008	0.3814	0.38197
0.45	0.38118	0.38142	0.38281	0.38341		0.45	0.37979	0.38003	0.38137	0.38195
0.46	0.38113	0.38138	0.38279	0.3834		0.46	0.37973	0.37997	0.38134	0.38192
0.47	0.38108	0.38133	0.38278	0.3834		0.47	0.37966	0.37991	0.3813	0.38189
0.48	0.38104	0.38129	0.38276	0.3834		0.48	0.37959	0.37984	0.38126	0.38186
0.49	0.381	0.38126	0.38275	0.38339		0.49	0.37952	0.37977	0.38122	0.38183
0.5	0.38097	0.38123	0.38273	0.38339		0.5	0.37944	0.3797	0.38117	0.3818
0.51	0.38092	0.38118	0.38272	0.38338		0.51	0.37937	0.37963	0.38113	0.38177
0.52	0.38085	0.38113	0.3827	0.38338		0.52	0.37929	0.37956	0.38109	0.38174
0.53	0.38078	0.38107	0.38268	0.38338		0.53	0.37922	0.37949	0.38104	0.38171
0.54	0.38071	0.38101	0.38266	0.38337		0.54	0.37914	0.37942	0.381	0.38167
0.55	0.38066	0.38096	0.38265	0.38337		0.55	0.37905	0.37934	0.38095	0.38164
0.56	0.38062	0.38093	0.38263	0.38336		0.56	0.37897	0.37926	0.38091	0.3816
0.57	0.38059	0.3809	0.38262	0.38336		0.57	0.37888	0.37918	0.38086	0.38157
0.58	0.38056	0.38086	0.3826	0.38336		0.58	0.3788	0.3791	0.38081	0.38153
0.59	0.3805	0.38081	0.38259	0.38335		0.59	0.37871	0.37902	0.38076	0.3815
0.6	0.38041	0.38073	0.38257	0.38335		0.6	0.37862	0.37893	0.38071	0.38146
0.61	0.3803	0.38064	0.38254	0.38334		0.61	0.37852	0.37885	0.38066	0.38142
0.62	0.38018	0.38055	0.38251	0.38334		0.62	0.37843	0.37876	0.3806	0.38138
0.63	0.38012	0.38049	0.38249	0.38333		0.63	0.37833	0.37867	0.38055	0.38134
0.64	0.38014	0.38051	0.38248	0.38333		0.64	0.37823	0.37857	0.38049	0.3813
0.65	0.38021	0.38055	0.38248	0.38333		0.65	0.37812	0.37848	0.38043	0.38126
0.66	0.38016	0.38049	0.38247	0.38332		0.66	0.37802	0.37838	0.38038	0.38121
0.67	0.37995	0.3803	0.38243	0.38332		0.67	0.37791	0.37828	0.38032	0.38117
0.68	0.37974	0.38014	0.38239	0.38331		0.68	0.3778	0.37818	0.38025	0.38112
0.69	0.37965	0.3801	0.38235	0.38331		0.69	0.37769	0.37807	0.38019	0.38108
0.7	0.37966	0.38007	0.38234	0.3833		0.7	0.37757	0.37796	0.38013	0.38103
0.71	0.37961	0.38002	0.38232	0.38329		0.71	0.37745	0.37785	0.38006	0.38098
0.72	0.37953	0.37995	0.3823	0.38329		0.72	0.37733	0.37774	0.38	0.38093
0.73	0.37945	0.37989	0.38228	0.38329		0.73	0.3772	0.37762	0.37993	0.38088
0.74	0.37936	0.3798	0.38225	0.38328		0.74	0.37708	0.37751	0.37986	0.38083
0.75	0.37926	0.37972	0.38223	0.38328		0.75	0.37694	0.37739	0.37978	0.38078
0.76	0.37917	0.37964	0.3822	0.38327		0.76	0.37681	0.37726	0.37971	0.38072
0.77	0.37908	0.37956	0.38217	0.38326		0.77	0.37667	0.37713	0.37964	0.38067
0.78	0.37898	0.37947	0.38214	0.38326		0.78	0.37653	0.377	0.37956	0.38061
0.79	0.37888	0.37938	0.38212	0.38325		0.79	0.37639	0.37687	0.37948	0.38055
0.8	0.37878	0.37929	0.38209	0.38325		0.8	0.37624	0.37673	0.3794	0.38049
0.81	0.37867	0.3792	0.38206	0.38324		0.81	0.37609	0.37659	0.37931	0.38043
0.82	0.37857	0.37911	0.38203	0.38324		0.82	0.37593	0.37645	0.37923	0.38037
0.83	0.37845	0.37901	0.38199	0.38323		0.83	0.37577	0.3763	0.37914	0.38031
0.84	0.37834	0.37891	0.38196	0.38322		0.84	0.3756	0.37615	0.37905	0.38024
0.85	0.37822	0.37881	0.38193	0.38322		0.85	0.37543	0.37599	0.37896	0.38017
0.86	0.3781	0.3787	0.38189	0.38321		0.86	0.37526	0.37583	0.37887	0.38011
0.87	0.37798	0.37859	0.38186	0.3832		0.87	0.37508	0.37567	0.37877	0.38003
0.88	0.37785	0.37848	0.38182	0.3832		0.88	0.3749	0.3755	0.37867	0.37996
0.89	0.37772	0.37836	0.38179	0.38319		0.89	0.37471	0.37532	0.37857	0.37989
0.9	0.37759	0.37824	0.38175	0.38318		0.9	0.37451	0.37514	0.37847	0.37981
0.91	0.37745	0.37812	0.38171	0.38318		0.91	0.37431	0.37496	0.37836	0.37974
0.92	0.3773	0.378	0.38167	0.38317		0.92	0.37412	0.37478	0.37825	0.37966
0.93	0.37716	0.37787	0.38163	0.38316		0.93	0.37391	0.37459	0.37814	0.37957
0.94	0.377	0.37774	0.38159	0.38316		0.94	0.3737	0.37439	0.37803	0.37949
0.95	0.37685	0.3776	0.38155	0.38315		0.95	0.37348	0.37419	0.37791	0.37941
0.96	0.37669	0.37746	0.3815	0.38314		0.96	0.37324	0.37398	0.37779	0.37932
0.97	0.37652	0.37731	0.38146	0.38313		0.97	0.373	0.37376	0.37767	0.37923
0.98	0.37635	0.37716	0.38141	0.38313		0.98	0.37276	0.37353	0.37754	0.37913
0.99	0.37618	0.37701	0.38136	0.38312		0.99	0.37252	0.37331	0.37741	0.37904
1	0.37599	0.37685	0.38132	0.38311		1	0.37227	0.37308	0.37727	0.37894
1.01	0.3758	0.37669	0.38127	0.3831		1.01	0.37202	0.37285	0.37714	0.37884
1.02	0.37561	0.37652	0.38121	0.38309		1.02	0.37176	0.3726	0.377	0.37874
1.03	0.37541	0.37635	0.38116	0.38308		1.03	0.37146	0.37234	0.37685	0.37863
1.04	0.37521	0.37617	0.38111	0.38308		1.04	0.37116	0.37208	0.3767	0.37852
1.05	0.37499	0.37598	0.38105	0.38307		1.05	0.37086	0.3718	0.37655	0.37841
1.06	0.37477	0.37579	0.38099	0.38306		1.06	0.37057	0.37153	0.37639	0.37829
1.07	0.37455	0.37559	0.38093	0.38305		1.07	0.37028	0.37125	0.37622	0.37817
1.08	0.37431	0.37539	0.38087	0.38304		1.08	0.36999	0.37097	0.37606	0.37805
1.09	0.37408	0.37519	0.38081	0.38303		1.09	0.36966	0.37068	0.3759	0.37793
1.1	0.37383	0.37497	0.38075	0.38302		1.1	0.36929	0.37036	0.37572	0.37781
1.11	0.37358	0.37475	0.38068	0.38301		1.11	0.3689	0.37002	0.37554	0.37768
1.12	0.37331	0.37452	0.38061	0.383		1.12	0.36853	0.36968	0.37535	0.37754
1.13	0.37303	0.37428	0.38054	0.38299		1.13	0.36819	0.36935	0.37515	0.37739
1.14	0.37273	0.37403	0.38047	0.38298		1.14	0.36785	0.36902	0.37495	0.37725
1.15	0.37243	0.37377	0.38039	0.38297		1.15	0.36749	0.36869	0.37476	0.37711
1.16	0.37213	0.37351	0.38031	0.38296		1.16	0.36708	0.36832	0.37456	0.37696
1.17	0.37184	0.37324	0.38024	0.38295		1.17	0.36662	0.36793	0.37435	0.37681
1.18	0.37154	0.37297	0.38015	0.38294		1.18	0.36613	0.36751	0.37413	0.37665
1.19	0.37119	0.37268	0.38007	0.38293		1.19	0.36566	0.36708	0.37389	0.37648
1.2	0.3708	0.37237	0.37998	0.38291		1.2	0.36522	0.36667	0.37365	0.3763
1.21	0.37042	0.37205	0.37989	0.3829		1.21	0.36482	0.36627	0.37341	0.37612
1.22	0.37005	0.37173	0.3798	0.38289		1.22	0.3644	0.36586	0.37317	0.37595
1.23	0.3697	0.3714	0.3797	0.38288		1.23	0.36392	0.36543	0.37293	0.37578
1.24	0.36935	0.37107	0.3796	0.38286		1.24	0.36337	0.36495	0.37269	0.3756
1.25	0.36893	0.37072	0.37951	0.38285		1.25	0.36274	0.36443	0.37242	0.37541
1.26	0.36842	0.37034	0.3794	0.38284		1.26	0.36209	0.36388	0.37213	0.3752
1.27	0.36787	0.36993	0.37929	0.38283		1.27	0.36148	0.36333	0.37182	0.37497
1.28	0.36746	0.36951	0.37917	0.38281		1.28	0.36094	0.36281	0.37151	0.37474
1.29	0.36707	0.36912	0.37905	0.3828		1.29	0.36045	0.36231	0.3712	0.37452
1.3	0.36668	0.36873	0.37894	0.38278		1.3	0.35996	0.36182	0.37091	0.37431
1.31	0.36613	0.36831	0.37882	0.38277		1.31	0.35939	0.36129	0.37062	0.3741
1.32	0.36539	0.36781	0.3787	0.38275		1.32	0.3587	0.36068	0.37032	0.37388
1.33	0.36481	0.36723	0.37853	0.38274		1.33	0.35787	0.36	0.36999	0.37364
1.34	0.36428	0.36677	0.3784	0.38272		1.34	0.35697	0.35927	0.36962	0.37338
1.35	0.3637	0.36628	0.37826	0.3827		1.35	0.35619	0.35861	0.36921	0.37308
1.36	0.36318	0.36585	0.37814	0.38269		1.36	0.35548	0.35787	0.36879	0.37278
1.37	0.36252	0.36529	0.37799	0.38267		1.37	0.35462	0.35708	0.36836	0.37247
1.38	0.36185	0.36472	0.37784	0.38266		1.38	0.35384	0.35638	0.36798	0.37219
1.39	0.36113	0.36411	0.37767	0.38264		1.39	0.35308	0.35571	0.36762	0.37193
1.4	0.36038	0.36347	0.3775	0.38262		1.4	0.3523	0.35501	0.36726	0.37167
1.41	0.35961	0.36282	0.37732	0.3826		1.41	0.35144	0.35425	0.36685	0.37137
1.42	0.35881	0.36215	0.37714	0.38259		1.42	0.35051	0.35342	0.3664	0.37104
1.43	0.35799	0.36146	0.37696	0.38257		1.43	0.34954	0.35254	0.36593	0.3707
1.44	0.35713	0.36074	0.37676	0.38255		1.44	0.34853	0.35164	0.36544	0.37036
1.45	0.35624	0.35999	0.37657	0.38253		1.45	0.34749	0.35072	0.36495	0.37
1.46	0.35532	0.35921	0.37636	0.38251		1.46	0.34642	0.34977	0.36444	0.36963
1.47	0.35435	0.3584	0.37614	0.38249		1.47	0.34532	0.34879	0.36392	0.36926
1.48	0.35335	0.35756	0.37592	0.38247		1.48	0.34418	0.34778	0.36339	0.36887
1.49	0.3523	0.35668	0.37569	0.38244		1.49	0.34301	0.34674	0.36283	0.36847
1.5	0.35121	0.35577	0.37545	0.38242		1.5	0.3418	0.34566	0.36226	0.36806
1.51	0.35008	0.35483	0.37521	0.3824		1.51	0.34054	0.34455	0.36168	0.36764
1.52	0.3489	0.35384	0.37495	0.38237		1.52	0.33925	0.3434	0.36107	0.3672
1.53	0.34767	0.35282	0.37469	0.38235		1.53	0.33791	0.34222	0.36045	0.36675
1.54	0.34639	0.35175	0.37441	0.38233		1.54	0.33652	0.34099	0.35981	0.36629
1.55	0.34506	0.35064	0.37413	0.3823		1.55	0.33509	0.33973	0.35915	0.36581
1.56	0.34367	0.34949	0.37383	0.38227		1.56	0.33361	0.33843	0.35847	0.36532
1.57	0.34222	0.34829	0.37353	0.38225		1.57	0.33208	0.33708	0.35777	0.36482
1.58	0.34071	0.34705	0.37321	0.38222		1.58	0.33051	0.3357	0.35705	0.3643
1.59	0.33915	0.34576	0.37288	0.38219		1.59	0.32888	0.33427	0.35631	0.36376
1.6	0.33752	0.34441	0.37254	0.38216		1.6	0.32719	0.33279	0.35555	0.36321
1.61	0.3358	0.34299	0.37219	0.38213		1.61	0.32543	0.33126	0.35476	0.36265
1.62	0.33401	0.34152	0.37182	0.3821		1.62	0.32361	0.32968	0.35395	0.36207
1.63	0.33216	0.34001	0.37144	0.38207		1.63	0.32177	0.32806	0.35312	0.36146
1.64	0.33024	0.33845	0.37104	0.38204		1.64	0.3199	0.3264	0.35225	0.36084
1.65	0.32823	0.3368	0.37064	0.38201		1.65	0.31793	0.32468	0.35137	0.36021
1.66	0.32618	0.33508	0.37022	0.38197		1.66	0.31585	0.3229	0.35048	0.35956
1.67	0.32399	0.33332	0.36978	0.38194		1.67	0.3137	0.32106	0.34955	0.35889
1.68	0.32172	0.33148	0.36933	0.3819		1.68	0.3115	0.31917	0.3486	0.3582
1.69	0.31938	0.32957	0.36886	0.38187		1.69	0.30928	0.31722	0.34761	0.35749
1.7	0.31695	0.32759	0.36838	0.38183		1.7	0.30703	0.31522	0.34659	0.35676
1.71	0.31441	0.32554	0.36788	0.38179		1.71	0.30463	0.31317	0.34556	0.35601
1.72	0.31178	0.32341	0.36737	0.38175		1.72	0.30215	0.31106	0.3445	0.35525
1.73	0.30904	0.3212	0.36683	0.38171		1.73	0.29962	0.30888	0.34341	0.35447
1.74	0.3062	0.31891	0.36628	0.38167		1.74	0.29703	0.30665	0.34229	0.35367
1.75	0.30327	0.31653	0.36571	0.38162		1.75	0.29435	0.30435	0.34115	0.35284
1.76	0.30022	0.31408	0.36512	0.38158		1.76	0.2916	0.30199	0.33998	0.352
1.77	0.29704	0.31154	0.36451	0.38153		1.77	0.28876	0.29958	0.33878	0.35113
1.78	0.29374	0.3089	0.36388	0.38148		1.78	0.28585	0.29709	0.33755	0.35025
1.79	0.29036	0.30618	0.36324	0.38144		1.79	0.28287	0.29455	0.33629	0.34934
1.8	0.28686	0.30338	0.36257	0.38139		1.8	0.27981	0.29194	0.335	0.34842
1.81	0.28324	0.30048	0.36189	0.38133		1.81	0.27665	0.28926	0.33369	0.34747
1.82	0.2795	0.29751	0.36118	0.38128		1.82	0.27341	0.28653	0.33235	0.3465
1.83	0.27564	0.29444	0.36046	0.38123		1.83	0.27011	0.28372	0.33098	0.34552
1.84	0.27168	0.29128	0.35972	0.38117		1.84	0.26673	0.28086	0.32958	0.34451
1.85	0.26761	0.28803	0.35895	0.38111		1.85	0.26328	0.27794	0.32815	0.34348
1.86	0.26341	0.28469	0.35817	0.38105		1.86	0.25974	0.27496	0.3267	0.34244
1.87	0.25908	0.28126	0.35736	0.38099		1.87	0.25611	0.27192	0.32522	0.34137
1.88	0.25462	0.27775	0.35654	0.38093		1.88	0.2524	0.26881	0.32372	0.34029
1.89	0.25008	0.27414	0.3557	0.38086		1.89	0.24862	0.26565	0.3222	0.33919
1.9	0.24549	0.27045	0.35483	0.38079		1.9	0.24481	0.26243	0.32064	0.33807
1.91	0.24073	0.26669	0.35395	0.38072		1.91	0.24092	0.25916	0.31906	0.33693
1.92	0.23588	0.26286	0.35305	0.38065		1.92	0.23694	0.25584	0.31745	0.33578
1.93	0.23095	0.25894	0.35213	0.38058		1.93	0.23287	0.25247	0.31583	0.3346
1.94	0.22594	0.25496	0.35119	0.3805		1.94	0.22875	0.24905	0.31419	0.33342
1.95	0.22086	0.2509	0.35024	0.38042		1.95	0.22458	0.24557	0.31252	0.33222
1.96	0.21569	0.24679	0.34926	0.38034		1.96	0.2204	0.24205	0.31084	0.331
1.97	0.21046	0.24262	0.34828	0.38026		1.97	0.21613	0.2385	0.30913	0.32977
1.98	0.20517	0.23839	0.34727	0.38017		1.98	0.2118	0.23491	0.30741	0.32853
1.99	0.19984	0.23411	0.34625	0.38008		1.99	0.20744	0.23129	0.30567	0.32728
2	0.19447	0.22979	0.34522	0.37999		2	0.20305	0.22763	0.30392	0.32601
2.01	0.18908	0.22542	0.34417	0.37989		2.01	0.19862	0.22395	0.30215	0.32474
2.02	0.18366	0.22103	0.34311	0.3798		2.02	0.19416	0.22024	0.30037	0.32345
2.03	0.17823	0.2166	0.34204	0.3797		2.03	0.18968	0.21651	0.29858	0.32216
2.04	0.1728	0.21216	0.34095	0.37959		2.04	0.18518	0.21277	0.29678	0.32086
2.05	0.16739	0.2077	0.33985	0.37949		2.05	0.18067	0.20901	0.29497	0.31955
2.06	0.162	0.20322	0.33874	0.37938		2.06	0.17615	0.20523	0.29316	0.31823
2.07	0.15664	0.19874	0.33763	0.37927		2.07	0.17164	0.20146	0.29134	0.31692
2.08	0.15136	0.19426	0.3365	0.37915		2.08	0.16713	0.19768	0.28951	0.31559
2.09	0.14611	0.18979	0.33536	0.37903		2.09	0.16263	0.1939	0.28768	0.31427
2.1	0.1409	0.18533	0.33421	0.37891		2.1	0.15814	0.19012	0.28585	0.31294
2.11	0.13574	0.18089	0.33306	0.37878		2.11	0.15369	0.18636	0.28402	0.31161
2.12	0.13065	0.17648	0.3319	0.37865		2.12	0.14926	0.1826	0.28218	0.31028
2.13	0.12568	0.17208	0.33073	0.37852		2.13	0.14488	0.17886	0.28035	0.30895
2.14	0.12083	0.16771	0.32956	0.37838		2.14	0.14054	0.17514	0.27852	0.30762
2.15	0.11609	0.16337	0.32838	0.37824		2.15	0.13623	0.17145	0.2767	0.3063
2.16	0.11143	0.15907	0.3272	0.3781		2.16	0.13197	0.16778	0.27487	0.30497
2.17	0.10687	0.15482	0.32601	0.37795		2.17	0.12776	0.16414	0.27306	0.30365
2.18	0.10243	0.15063	0.32481	0.37779		2.18	0.12362	0.16053	0.27125	0.30234
2.19	0.09809	0.14648	0.32361	0.37764		2.19	0.11957	0.15695	0.26946	0.30103
2.2	0.09392	0.14239	0.3224	0.37747		2.2	0.11558	0.1534	0.26767	0.29972
2.21	0.08987	0.13835	0.32119	0.37731		2.21	0.11166	0.14989	0.26589	0.29842
2.22	0.08594	0.13436	0.31997	0.37714		2.22	0.10782	0.14643	0.26411	0.29713
2.23	0.08216	0.13043	0.31875	0.37696		2.23	0.10405	0.14301	0.26235	0.29584
2.24	0.07855	0.12656	0.31753	0.37678		2.24	0.10037	0.13964	0.26059	0.29456
2.25	0.07509	0.12277	0.31631	0.3766		2.25	0.09677	0.13631	0.25885	0.29328
2.26	0.0717	0.11904	0.31509	0.37641		2.26	0.09326	0.13303	0.25712	0.29202
2.27	0.06837	0.11539	0.31386	0.37621		2.27	0.08986	0.1298	0.25541	0.29076
2.28	0.06513	0.11182	0.31262	0.37601		2.28	0.08657	0.12662	0.25371	0.28951
2.29	0.062	0.10831	0.31137	0.37581		2.29	0.08339	0.12349	0.25202	0.28828
2.3	0.059	0.10486	0.31012	0.3756		2.3	0.08027	0.12041	0.25036	0.28705
2.31	0.05619	0.10148	0.30886	0.37539		2.31	0.07718	0.11739	0.2487	0.28583
2.32	0.05362	0.09817	0.3076	0.37517		2.32	0.07416	0.11441	0.24705	0.28461
2.33	0.05135	0.09493	0.30633	0.37494		2.33	0.07123	0.1115	0.24541	0.28341
2.34	0.04897	0.09173	0.30507	0.37471		2.34	0.06841	0.10864	0.24379	0.28221
2.35	0.04601	0.08797	0.30353	0.37442		2.35	0.06575	0.10584	0.24218	0.28102
2.36	0.04367	0.08485	0.3022	0.37416		2.36	0.06323	0.10309	0.24059	0.27984
2.37	0.04151	0.08189	0.30091	0.37391		2.37	0.06091	0.10039	0.23901	0.27867
2.38	0.03984	0.07953	0.29985	0.37369		2.38	0.05871	0.09775	0.23746	0.27752
2.39	0.03804	0.07693	0.29863	0.37345		2.39	0.05616	0.09509	0.23592	0.27637
2.4	0.03634	0.07438	0.2974	0.3732		2.4	0.05376	0.09259	0.23439	0.27524
2.41	0.03463	0.07175	0.29609	0.37294		2.41	0.05168	0.09013	0.23286	0.2741
2.42	0.03298	0.06915	0.29476	0.37266		2.42	0.04968	0.0877	0.23134	0.27297
2.43	0.03141	0.06662	0.29343	0.37238		2.43	0.0477	0.08532	0.22985	0.27186
2.44	0.02991	0.06417	0.29209	0.37209		2.44	0.04577	0.083	0.22837	0.27075
2.45	0.02848	0.06178	0.29075	0.37179		2.45	0.04393	0.08072	0.22691	0.26966
2.46	0.02712	0.05946	0.28939	0.37149		2.46	0.04217	0.07851	0.22546	0.26857
2.47	0.02582	0.05722	0.28803	0.37118		2.47	0.04049	0.07634	0.22402	0.26749
2.48	0.02459	0.05503	0.28665	0.37087		2.48	0.03887	0.07421	0.22259	0.26641
2.49	0.02342	0.05292	0.28528	0.37055		2.49	0.03731	0.07214	0.22117	0.26535
2.5	0.02231	0.05087	0.28389	0.37022		2.5	0.03582	0.07012	0.21977	0.26429
2.51	0.02126	0.04889	0.28249	0.36988		2.51	0.03439	0.06815	0.21837	0.26324
2.52	0.02026	0.04696	0.28108	0.36954		2.52	0.03302	0.06622	0.21699	0.26219
2.53	0.01931	0.0451	0.27966	0.36919		2.53	0.03171	0.06434	0.21562	0.26115
2.54	0.01841	0.0433	0.27822	0.36884		2.54	0.03045	0.06251	0.21426	0.26012
2.55	0.01755	0.04157	0.27678	0.36847		2.55	0.02925	0.06072	0.21291	0.2591
2.56	0.01674	0.03988	0.27533	0.3681		2.56	0.02809	0.05898	0.21158	0.25808
2.57	0.01596	0.03826	0.27387	0.36773		2.57	0.02699	0.05728	0.21025	0.25707
2.58	0.01523	0.03669	0.27239	0.36734		2.58	0.02593	0.05562	0.20893	0.25606
2.59	0.01452	0.03517	0.27089	0.36695		2.59	0.02492	0.054	0.20762	0.25506
2.6	0.01386	0.0337	0.26938	0.36655		2.6	0.02395	0.05243	0.20632	0.25407
2.61	0.01322	0.03229	0.26785	0.36614		2.61	0.02302	0.05089	0.20503	0.25308
2.62	0.01262	0.03093	0.26631	0.36573		2.62	0.02214	0.0494	0.20375	0.2521
2.63	0.01205	0.02963	0.26477	0.36531		2.63	0.02129	0.04794	0.20248	0.25112
2.64	0.0115	0.02838	0.26322	0.36488		2.64	0.02047	0.04653	0.20122	0.25015
2.65	0.01099	0.02717	0.26165	0.36444		2.65	0.0197	0.04515	0.19996	0.24918
2.66	0.01049	0.02599	0.26006	0.36399		2.66	0.01895	0.0438	0.19872	0.24821
2.67	0.01003	0.02486	0.25845	0.36353		2.67	0.01824	0.0425	0.19748	0.24725
2.68	0.00959	0.02377	0.25682	0.36307		2.68	0.01755	0.04123	0.19625	0.2463
2.69	0.00918	0.02273	0.25517	0.3626		2.69	0.0169	0.03999	0.19502	0.24535
2.7	0.00878	0.02174	0.25351	0.36212		2.7	0.01627	0.03879	0.19381	0.2444
2.71	0.0084	0.02078	0.25184	0.36163		2.71	0.01567	0.03762	0.1926	0.24346
2.72	0.00804	0.01986	0.25015	0.36113		2.72	0.0151	0.03648	0.19139	0.24252
2.73	0.00769	0.01898	0.24844	0.36063		2.73	0.01455	0.03537	0.1902	0.24158
2.74	0.00736	0.01812	0.24672	0.36011		2.74	0.01402	0.0343	0.18901	0.24065
2.75	0.00705	0.0173	0.24498	0.35959		2.75	0.01351	0.03325	0.18782	0.23972
2.76	0.00675	0.01651	0.24321	0.35906		2.76	0.01303	0.03224	0.18665	0.23879
2.77	0.00648	0.01576	0.24143	0.35852		2.77	0.01257	0.03125	0.18548	0.23787
2.78	0.00621	0.01504	0.23962	0.35797		2.78	0.01212	0.03029	0.18431	0.23695
2.79	0.00596	0.01436	0.23779	0.35741		2.79	0.0117	0.02936	0.18315	0.23603
2.8	0.00572	0.0137	0.23594	0.35684		2.8	0.01129	0.02846	0.182	0.23512
2.81	0.00548	0.01308	0.23407	0.35626		2.81	0.0109	0.02758	0.18085	0.2342
2.82	0.00526	0.01248	0.23218	0.35567		2.82	0.01052	0.02673	0.1797	0.23329
2.83	0.00505	0.01189	0.23027	0.35507		2.83	0.01016	0.0259	0.17856	0.23239
2.84	0.00485	0.01134	0.22834	0.35446		2.84	0.00981	0.0251	0.17743	0.23148
2.85	0.00466	0.0108	0.22639	0.35384		2.85	0.00948	0.02432	0.1763	0.23058
2.86	0.00448	0.01028	0.22443	0.35321		2.86	0.00916	0.02357	0.17518	0.22968
2.87	0.00432	0.00979	0.22243	0.35258		2.87	0.00886	0.02283	0.17406	0.22878
2.88	0.00416	0.00933	0.22037	0.35193		2.88	0.00857	0.02212	0.17295	0.22788
2.89	0.00401	0.00889	0.21834	0.35127		2.89	0.00829	0.02143	0.17183	0.22699
2.9	0.00386	0.00847	0.21627	0.3506		2.9	0.00801	0.02076	0.17073	0.22609
2.91	0.00372	0.00807	0.21417	0.34992		2.91	0.00775	0.02011	0.16963	0.2252
2.92	0.00358	0.00768	0.21205	0.34923		2.92	0.0075	0.01948	0.16853	0.22431
2.93	0.00345	0.00731	0.2099	0.34852		2.93	0.00726	0.01888	0.16743	0.22342
2.94	0.00332	0.00696	0.20773	0.34781		2.94	0.00703	0.01829	0.16634	0.22254
2.95	0.00321	0.00662	0.20553	0.34709		2.95	0.00681	0.01772	0.16526	0.22165
2.96	0.0031	0.0063	0.2033	0.34635		2.96	0.0066	0.01716	0.16418	0.22077
2.97	0.00299	0.00599	0.20104	0.34561		2.97	0.0064	0.01663	0.1631	0.21988
2.98	0.00289	0.0057	0.19875	0.34485		2.98	0.0062	0.01611	0.16202	0.219
2.99	0.0028	0.00542	0.19644	0.34408		2.99	0.00601	0.0156	0.16095	0.21812
3	0.00271	0.00516	0.1941	0.3433		3	0.00582	0.01511	0.15988	0.21724
3.01	0.00262	0.0049	0.19174	0.3425		3.01	0.00564	0.01463	0.15882	0.21636
3.02	0.00254	0.00466	0.18934	0.3417		3.02	0.00547	0.01417	0.15776	0.21549
3.03	0.00247	0.00443	0.1869	0.34088		3.03	0.00531	0.01372	0.1567	0.21461
3.04	0.00239	0.00421	0.18444	0.34005		3.04	0.00516	0.01329	0.15565	0.21373
3.05	0.00232	0.004	0.18195	0.33921		3.05	0.00501	0.01288	0.1546	0.21286
3.06	0.00225	0.00381	0.17944	0.33835		3.06	0.00488	0.01249	0.15355	0.21199
3.07	0.00219	0.00362	0.1769	0.33748		3.07	0.00474	0.01211	0.1525	0.21112
3.08	0.00213	0.00344	0.17432	0.3366		3.08	0.00461	0.01174	0.15146	0.21024
3.09	0.00207	0.00327	0.1717	0.3357		3.09	0.00448	0.01137	0.15042	0.20937
3.1	0.00202	0.00311	0.16905	0.3348		3.1	0.00434	0.01101	0.14939	0.2085
3.11	0.00197	0.00295	0.16637	0.33388		3.11	0.00421	0.01066	0.14835	0.20763
3.12	0.00192	0.0028	0.16366	0.33294		3.12	0.00408	0.01031	0.14732	0.20676
3.13	0.00187	0.00267	0.16092	0.33199		3.13	0.00396	0.00997	0.14629	0.20589
3.14	0.00182	0.00253	0.15816	0.33103		3.14	0.00385	0.00965	0.14527	0.20503
3.15	0.00178	0.00241	0.15535	0.33005		3.15	0.00376	0.00935	0.14425	0.20416
3.16	0.00174	0.00229	0.1525	0.32906		3.16	0.00367	0.00907	0.14323	0.20329
3.17	0.0017	0.00218	0.14963	0.32806		3.17	0.0036	0.00881	0.14221	0.20243
3.18	0.00166	0.00207	0.14673	0.32703		3.18	0.00353	0.00858	0.14119	0.20155
3.19	0.00163	0.00197	0.1438	0.326		3.19	0.00342	0.00827	0.14011	0.20063
3.2	0.0016	0.00187	0.14086	0.32494		3.2	0.00329	0.00796	0.13893	0.19961
3.21	0.00157	0.00178	0.13788	0.32388		3.21	0.0032	0.0077	0.1379	0.19872
3.22	0.00154	0.00169	0.13487	0.32279		3.22	0.00312	0.00748	0.13696	0.19792
3.23	0.00151	0.00161	0.1318	0.3217		3.23	0.00305	0.00728	0.13611	0.19718
3.24	0.00148	0.00154	0.12866	0.32058		3.24	0.00298	0.00707	0.1352	0.19639
3.25	0.00145	0.00146	0.12557	0.31945		3.25	0.00291	0.00686	0.13422	0.19554
3.26	0.00143	0.0014	0.12246	0.3183		3.26	0.00284	0.00665	0.13323	0.19468
3.27	0.00141	0.00133	0.11931	0.31714		3.27	0.00277	0.00645	0.13224	0.19382
3.28	0.00139	0.00127	0.11612	0.31596		3.28	0.00271	0.00625	0.13125	0.19296
3.29	0.00136	0.00121	0.11291	0.31476		3.29	0.00264	0.00606	0.13026	0.19209
3.3	0.00134	0.00116	0.10969	0.31354		3.3	0.00258	0.00588	0.12928	0.19123
3.31	0.00133	0.00111	0.10644	0.31231		3.31	0.00252	0.0057	0.1283	0.19037
3.32	0.00131	0.00106	0.10317	0.31105		3.32	0.00246	0.00553	0.12732	0.18951
3.33	0.00129	0.00102	0.09989	0.30978		3.33	0.0024	0.00537	0.12635	0.18865
3.34	0.00128	0.000975008	0.09659	0.30849		3.34	0.00235	0.0052	0.12538	0.18779
3.35	0.00126	0.000936331	0.09329	0.30718		3.35	0.0023	0.00505	0.12441	0.18693
3.36	0.00125	0.000900243	0.08999	0.30585		3.36	0.00225	0.0049	0.12344	0.18607
3.37	0.00123	0.0008666	0.08666	0.3045		3.37	0.0022	0.00475	0.12248	0.18522
3.38	0.00122	0.000835338	0.08333	0.30313		3.38	0.00215	0.00461	0.12152	0.18436
3.39	0.00121	0.000806542	0.08	0.30174		3.39	0.0021	0.00447	0.12056	0.1835
3.4	0.0012	0.000780126	0.0767	0.30033		3.4	0.00206	0.00434	0.1196	0.18264
3.41	0.00119	0.000755712	0.07339	0.29889		3.41	0.00201	0.00421	0.11865	0.18179
3.42	0.00118	0.000733046	0.07009	0.29743		3.42	0.00197	0.00409	0.1177	0.18093
3.43	0.00117	0.0007123	0.06678	0.29596		3.43	0.00193	0.00397	0.11676	0.18008
3.44	0.00116	0.000693742	0.0635	0.29445		3.44	0.00189	0.00385	0.11581	0.17922
3.45	0.00115	0.000677216	0.06025	0.29293		3.45	0.00185	0.00374	0.11487	0.17837
3.46	0.00114	0.000662205	0.05705	0.29138		3.46	0.00181	0.00363	0.11393	0.17751
3.47	0.00114	0.00064856	0.05383	0.2898		3.47	0.00178	0.00353	0.11299	0.17666
3.48	0.00113	0.000636445	0.05065	0.2882		3.48	0.00174	0.00343	0.11206	0.17581
3.49	0.00112	0.000626149	0.0475	0.28657		3.49	0.00171	0.00333	0.11113	0.17495
3.5	0.00112	0.000617469	0.0444	0.28492		3.5	0.00167	0.00323	0.1102	0.1741

## Sheet: Fig2h
Displacement (mm)	tc（ms)
0	81.8
0.25	104.8
0.5	139.4
0.75	0.6
1	0.8
1.25	1
1.5	0.8
1.75	0.6
2	105.2
2.25	93.4
2.5	107
2.75	87.4
3	99.4
3.25	113
3.5	1
3.75	1.2
4	0.4
4.25	1
4.5	0.8
4.75	115
5	92.6
5.25	89.8

## Sheet: Fig3b
D0/L = 1.6		D0/L = 2.5		D0/L = 3.3		D0/L = 4.0
b/a	Vm (m/s)	b/a	Vm (m/s)	b/a	Vm (m/s)	b/a	Vm (m/s)
0.3	0.257	0.3	0.22	0.3	0.22	0.3	0.219
0.3	0.253	0.3	0.246	0.3	0.21	0.3	0.204
0.3	0.238	0.3	0.241	0.3	0.217	0.3	0.212
0.9	0.265	0.9	0.227	0.9	0.214	0.9	0.212
0.9	0.27	0.9	0.249	0.9	0.241	0.9	0.218
0.9	0.289	0.9	0.279	0.9	0.223	0.9	0.204
1.7	0.324	1.7	0.266	1.7	0.243	1.7	0.218
1.7	0.311	1.7	0.296	1.7	0.257	1.7	0.221
1.7	0.301	1.7	0.304	1.7	0.246	1.7	0.224
3.5	0.332	3.5	0.3	3.5	0.255	3.5	0.226
3.5	0.334	3.5	0.291	3.5	0.265	3.5	0.234
3.5	0.301	3.5	0.29	3.5	0.258	3.5	0.221

## Sheet: Fig3c
Time (ms)	η (mm)
	b/a = 0.3	b/a = 1.7	b/a = 3.5
-8	0.86385	0.86028	0.86708
-7.75	0.86268	0.8589	0.86604
-7.5	0.86363	0.85818	0.8662
-7.25	0.86542	0.85789	0.86744
-7	0.86209	0.86129	0.86405
-6.75	0.86807	0.8595	0.86412
-6.5	0.86704	0.86179	0.86029
-6.25	0.8676	0.86087	0.86095
-6	0.86837	0.85815	0.86079
-5.75	0.86497	0.86174	0.85812
-5.5	0.86791	0.86221	0.85872
-5.25	0.86871	0.86316	0.85701
-5	0.86809	0.86279	0.86052
-4.75	0.8683	0.85785	0.85983
-4.5	0.86492	0.85872	0.86229
-4.25	0.86672	0.85761	0.86124
-4	0.86739	0.85604	0.8587
-3.75	0.86763	0.85431	0.86433
-3.5	0.86691	0.85037	0.86391
-3.25	0.86487	0.85304	0.86274
-3	0.87049	0.85379	0.86085
-2.75	0.87364	0.85745	0.85722
-2.5	0.87557	0.85834	0.86064
-2.25	0.88144	0.85572	0.85948
-2	0.88339	0.86216	0.85904
-1.75	0.89644	0.86879	0.85898
-1.5	0.90581	0.87152	0.85593
-1.25	0.91559	0.87763	0.85815
-1	0.92558	0.88224	0.857
-0.75	0.93132	0.89513	0.85889
-0.5	0.9431	0.9035	0.86064
-0.25	0.95225	0.91141	0.85949
0	0.95941	0.91907	0.86308

## Sheet: Fig3d
Log(ηterminal/D0)	Log(We*)
	b/a = 0.3	b/a = 1.7	b/a = 3.5
0.47779	-0.99006	-1.06222	-1.10957
0.68043	-0.89624	-0.94569	-0.99309
0.77557	-0.91032	-0.98922	-1.00888
0.85014	-0.79458	-0.91462	-1.03263
0.82514	-0.83879	-0.88399	-0.91696

## Sheet: Fig3g
L (mm)	ΔPcr (Pa)	Rc (mm)
0.7	133.949	0.72733
0.71	129.341	0.75324
0.72	124.981	0.77952
0.73	120.849	0.80617
0.74	116.931	0.83319
0.75	113.21	0.86057
0.76	109.673	0.88832
0.77	106.308	0.91644
0.78	103.104	0.94493
0.79	100.049	0.97378
0.8	97.1337	1.003
0.81	94.3504	1.03259
0.82	91.6904	1.06255
0.83	89.1462	1.09287
0.84	86.7111	1.12356
0.85	84.3786	1.15462
0.86	82.1428	1.18605
0.87	79.9983	1.21784
0.88	77.94	1.25001
0.89	75.9632	1.28253
0.9	74.0635	1.31543
0.91	72.2367	1.3487
0.92	70.4792	1.38233
0.93	68.7873	1.41633
0.94	67.1577	1.4507
0.95	65.5874	1.48543
0.96	64.0732	1.52053
0.97	62.6127	1.556
0.98	61.203	1.59184
0.99	59.842	1.62804
1	58.5272	1.66462
1.01	57.2566	1.70156
1.02	56.0282	1.73886
1.03	54.84	1.77654
1.04	53.6903	1.81458
1.05	52.5773	1.85299
1.06	51.4996	1.89177
1.07	50.4555	1.93092
1.08	49.4437	1.97043
1.09	48.4629	2.01031
1.1	47.5117	2.05056
1.11	46.5889	2.09117
1.12	45.6934	2.13216
1.13	44.824	2.17351
1.14	43.9799	2.21523
1.15	43.1599	2.25731
1.16	42.3632	2.29977
1.17	41.5888	2.34259
1.18	40.8359	2.38578
1.19	40.1038	2.42933
1.2	39.3916	2.47326
1.21	38.6985	2.51755
1.22	38.024	2.56221
1.23	37.3674	2.60723
1.24	36.7279	2.65263
1.25	36.105	2.69839
1.26	35.4982	2.74452
1.27	34.9068	2.79101
1.28	34.3304	2.83788
1.29	33.7683	2.88511
1.3	33.2203	2.93271
1.31	32.6857	2.98068
1.32	32.1641	3.02901
1.33	31.6551	3.07771
1.34	31.1583	3.12678
1.35	30.6734	3.17622
1.36	30.1998	3.22603
1.37	29.7373	3.2762
1.38	29.2856	3.32674
1.39	28.8442	3.37765
1.4	28.4128	3.42892
1.41	27.9913	3.48056
1.42	27.5792	3.53257
1.43	27.1762	3.58495
1.44	26.7822	3.6377
1.45	26.3968	3.69081
1.46	26.0197	3.74429
1.47	25.6508	3.79814
1.48	25.2898	3.85235
1.49	24.9365	3.90694
1.5	24.5907	3.96189
1.51	24.252	4.01721
1.52	23.9204	4.07289
1.53	23.5957	4.12895
1.54	23.2776	4.18537
1.55	22.966	4.24216
1.56	22.6607	4.29931
1.57	22.3615	4.35683
1.58	22.0683	4.41473
1.59	21.7809	4.47298
1.6	21.4991	4.53161
1.61	21.2228	4.59061
1.62	20.9519	4.64997
1.63	20.6861	4.7097
1.64	20.4255	4.76979
1.65	20.1698	4.83026
1.66	19.919	4.89109
1.67	19.6728	4.95229
1.68	19.4312	5.01385
1.69	19.1941	5.07579
1.7	18.9614	5.13809
1.71	18.7329	5.20076
1.72	18.5086	5.2638
1.73	18.2883	5.3272
1.74	18.072	5.39097
1.75	17.8595	5.45511
1.76	17.6507	5.51962
1.77	17.4457	5.5845
1.78	17.2442	5.64974
1.79	17.0463	5.71535
1.8	16.8517	5.78133
1.81	16.6606	5.84767
1.82	16.4726	5.91438
1.83	16.2879	5.98146
1.84	16.1063	6.04891
1.85	15.9277	6.11673
1.86	15.7521	6.18491
1.87	15.5794	6.25346
1.88	15.4096	6.32238
1.89	15.2426	6.39167
1.9	15.0783	6.46132
1.91	14.9166	6.53134
1.92	14.7576	6.60173
1.93	14.6011	6.67248
1.94	14.4471	6.74361
1.95	14.2955	6.8151
1.96	14.1464	6.88696
1.97	13.9995	6.95918
1.98	13.855	7.03178
1.99	13.7127	7.10474
2	13.5726	7.17807
2.01	13.4347	7.25176
2.02	13.2989	7.32583
2.03	13.1651	7.40026
2.04	13.0334	7.47506
2.05	12.9036	7.55023
2.06	12.7758	7.62576
2.07	12.6499	7.70166
2.08	12.5259	7.77793
2.09	12.4037	7.85457
2.1	12.2832	7.93157
2.11	12.1646	8.00894
2.12	12.0476	8.08668
2.13	11.9324	8.16479
2.14	11.8188	8.24327
2.15	11.7068	8.32211
2.16	11.5964	8.40132
2.17	11.4876	8.4809
2.18	11.3804	8.56084
2.19	11.2746	8.64115
2.2	11.1703	8.72183
2.21	11.0674	8.80288
2.22	10.966	8.8843
2.23	10.866	8.96608
2.24	10.7674	9.04823
2.25	10.67	9.13075
2.26	10.574	9.21363
2.27	10.4794	9.29689
2.28	10.3859	9.38051
2.29	10.2938	9.4645
2.3	10.2028	9.54885
2.31	10.1131	9.63357
2.32	10.0246	9.71867
2.33	9.93719	9.80412
2.34	9.85095	9.88995
2.35	9.76584	9.97614
2.36	9.68183	10.0627
2.37	9.59891	10.1496
2.38	9.51705	10.2369
2.39	9.43625	10.3246
2.4	9.35647	10.4126
2.41	9.27771	10.501
2.42	9.19994	10.5898
2.43	9.12315	10.6789
2.44	9.04732	10.7684
2.45	8.97244	10.8583
2.46	8.89849	10.9485
2.47	8.82546	11.0391
2.48	8.75332	11.1301
2.49	8.68207	11.2215
2.5	8.61169	11.3132
2.51	8.54217	11.4052
2.52	8.47349	11.4977
2.53	8.40564	11.5905
2.54	8.3386	11.6837
2.55	8.27237	11.7772
2.56	8.20693	11.8711
2.57	8.14226	11.9654
2.58	8.07836	12.06
2.59	8.01522	12.1551
2.6	7.95281	12.2504
2.61	7.89113	12.3462
2.62	7.83017	12.4423
2.63	7.76992	12.5388
2.64	7.71036	12.6357
2.65	7.65149	12.7329
2.66	7.59329	12.8305
2.67	7.53576	12.9284
2.68	7.47888	13.0267
2.69	7.42265	13.1254
2.7	7.36705	13.2245
2.71	7.31207	13.3239
2.72	7.25771	13.4237
2.73	7.20396	13.5239
2.74	7.15081	13.6244
2.75	7.09824	13.7253
2.76	7.04625	13.8265
2.77	6.99484	13.9282
2.78	6.94399	14.0302
2.79	6.89369	14.1326
2.8	6.84394	14.2353
2.81	6.79473	14.3384
2.82	6.74605	14.4419
2.83	6.69789	14.5457
2.84	6.65025	14.6499
2.85	6.60311	14.7545
2.86	6.55648	14.8594
2.87	6.51034	14.9647
2.88	6.46469	15.0704
2.89	6.41952	15.1764
2.9	6.37482	15.2828
2.91	6.33059	15.3896
2.92	6.28682	15.4968
2.93	6.24351	15.6043
2.94	6.20064	15.7121
2.95	6.15821	15.8204
2.96	6.11622	15.929
2.97	6.07466	16.038
2.98	6.03352	16.1473
2.99	5.9928	16.2571
3	5.9525	16.3671

## Sheet: Fig4g
Re	Bubble capture rate (%)
	MA sueface	FH surface
2083	100	76.5391
2500	99.9738	66.0925
2917	99.8885	74.5939
3333	99.5424	39.8562
3750	96.592	55.4334
4583	64.9522	39.3607
5417	50.0218	8.63143

[truncated: 17 more sheets: Fig4h, SFig1, SFig3, SFig8, SFig9, SFig10, SFig12, SFig13, SFig16, SFig17, SFig18, SFig19, SFig21, SFig23, Sfig25, SFig26, SFig27]
